# Supplementary material for: Enhancing Adhesion and Reducing Ohmic Contact through Nickel–Silicon Alloy Seed Layer in Electroplating Ni/Cu/Ag
Source: Materials (Basel). 2024 May 28;17(11):2610. doi: 10.3390/ma17112610 (PMC11173731; doi:10.3390/ma17112610)
Supplement: Supplementary file 1 [file materials-17-02610-s001.zip]

Archive with 1 entries (1 files):
- materials-3002701-supplementary.pdf
